# Supplementary material for: Effect of a new motorway on social-spatial patterning of road traffic accidents: A retrospective longitudinal natural experimental study
Source: PLoS One. 2017 Sep 7;12(9):e0184047. doi: 10.1371/journal.pone.0184047 (PMC5589166; doi:10.1371/journal.pone.0184047)
Supplement: S1 File — (TXT) [file pone.0184047.s005.txt]

From:	Anne Patrick <Anne.Patrick@os.uk> on behalf of University Enquiries 
<universityenquiries@os.uk>
Sent:	08 May 2017 10:13
To:	Jonathan Olsen
Subject:	RE: CS-15494-R6X1Q3 FW: Dr Jonathan Olsen - Licensing

Hi Jonathan

I have checked with a colleague and can confirm that we can give permission for these images to be 
published.

You already have the appropriate copyright acknowledgements so it is ok to proceed.

Kind regards

Anne

Anne Patrick

Research Project Coordinator
Research, Ordnance Survey

 
Adanac Drive, Southampton, United Kingdom, SO16 0AS
Phone +44 (0)2380 055770 
www.os.uk | anne.patrick@os.uk
Please consider your environmental responsibility before printing this email.

Please note that I will be leaving Ordnance Survey with effect from 24th May 2017. After this date 
please direct all enquiries to universityenquiries@os.uk  

From: Jonathan Olsen [mailto:Jonathan.Olsen@glasgow.ac.uk]  
Sent: 04 May 2017 10:35 
To: University Enquiries <universityenquiries@os.uk> 
Subject: RE: CS-15494-R6X1Q3 FW: Dr Jonathan Olsen - Licensing

Dear Anne,

Thanks for your swift reply. I have attached a document which contains the four images, you�ll see they 
only contain the Integrated Road Network and mastermap buildings (which I have colour coded 
according to their Scottish indices of multiple deprivation), they also contain the correct copyright 
statement under the digimap licence.

They are used more of a back drop to show the road type and urbanicity of the city, rather than as a 
detailed map of Glasgow. I image they will be published size A5.

Best wishes

Jon


Dr Jon Olsen
Research Associate

Neighbourhoods and Communities Programme
MRC/CSO Social and Public Health Sciences Unit
University of Glasgow 
200 Renfield Street
Glasgow    G2 3QB
T:  0141 353 7539
E:  jonathan.olsen@glasgow.ac.uk
http://www.gla.ac.uk/researchinstitutes/healthwellbeing/staff/jonathanolsen/

 


From: Anne Patrick [mailto:Anne.Patrick@os.uk] On Behalf Of University Enquiries 
Sent: 04 May 2017 10:29 
To: Jonathan Olsen 
Subject: FW: CS-15494-R6X1Q3 FW: Dr Jonathan Olsen - Licensing

Hi Jonathan

Thank you for your recent enquiry.

Are you able to send us the mapping images that you intend to publish in the journal? What sizes are 
the images? Do they all have the appropriate copyright acknowledgement against each image?

We do not approve publication of our mapping under a Creative Commons licence. 

Once we have seen the images we can make a decision on the appropriate publishing licence.

Kind regards

Anne

Anne Patrick

Research Project Coordinator
Research, Ordnance Survey

 
Adanac Drive, Southampton, United Kingdom, SO16 0AS
Phone +44 (0)2380 055770 
www.os.uk | anne.patrick@os.uk
Please consider your environmental responsibility before printing this email.

Please note that I will be leaving Ordnance Survey with effect from 25th May 2017. After this date 
please direct all enquiries to universityenquiries@os.uk  

From: Dr Jonathan Olsen [mailto:jonathan.olsen@glasgow.ac.uk]  
Sent: 02 May 2017 11:48 
To: Customer Services <CustomerServices@os.uk> 
Subject: Dr Jonathan Olsen - Licensing

 


 
 
Public   |   Business & Government   |   International 
  

  


  
Contact us form 
 
The following information has been submitted. Please process accordingly. 
 
Form: https://www.ordnancesurvey.co.uk/contact/index.html  
Date / Time: 02/05/2017 at 11:47 
IP Address: 0.0.0.0  
User Agent: Mozilla/5.0 (Windows NT 6.1; WOW64; rv:53.0) Gecko/20100101 Firefox/53.0 
 
You may like to retain this email for your records.
Customer type
Government 
Subject
Licensing 
Name
Dr Jonathan Olsen 
Invoice/order number
EDINA digimap user 
Account or Licence Number
EDINA digimap 
Order Number
None supplied 
Email address
jonathan.olsen@glasgow.ac.uk 
Retype your email address
jonathan.olsen@glasgow.ac.uk 
Phone number
0141 353 7539 
Your message
Dear Ordnance Survey, 
I request permission for the open-access journal PLOS 
ONE to publish maps downloaded from Edina Digimap, in 
the pulication "Effect of a new motorway on social-spatial 
patterning of road traffic accidents: a retrospective 
longitudinal natural experimental study" as a university 
employee under the Creative Commons Attribution 
License (CCAL) CC BY 4.0 
(http://creativecommons.org/licenses/by/4.0/). Please be 
aware that this license allows unrestricted use and 
distribution, even commercially, by third parties. Please 
reply and provide explicit written permission to publish 
"Effect of a new motorway on social-spatial patterning of 
road traffic accidents: a retrospective longitudinal natural 
experimental study" under a CC BY license. 
 
Best wishes 
 
Dr Jonathan Olsen 
MRC/CSO Social and Public Health Sciences Unit 
University of Glasgow  
200 Renfield Street 
Glasgow G2 3QB 
T: 0141 353 7539 
E: jonathan.olsen@glasgow.ac.uk 
Referring URL
None supplied 
Date/time of submission
02nd May 2017 11:47AM

  

  
Follow Ordnance Survey 
  
   Twitter 
   Facebook 
   Google+ 
   YouTube 
   Blog 

  


  
Ordnance Survey, the OS Symbol and OS OpenSpace are registered trademarks of Ordnance Survey, the 
national mapping agency of Great Britain. Ordnance Survey � 2017 
  


 
 
This email is only intended for the person to whom it is addressed and may contain confidential 
information. If you have received this email in error, please notify the sender and delete this 
email which must not be copied, distributed or disclosed to any other person. 
 
Unless stated otherwise, the contents of this email are personal to the writer and do not represent 
the official view of Ordnance Survey. Nor can any contract be formed on Ordnance Survey's 
behalf via email. We reserve the right to monitor emails and attachments without prior notice. 
 
Thank you for your cooperation. 
 
Ordnance Survey Limited (Company Registration number 09121572) 
Registered Office: Explorer House 
Adanac Drive 
Southampton SO16 0AS 
Tel: 03456 050505 
http://www.os.uk 
 
 
This email is only intended for the person to whom it is addressed and may contain confidential 
information. If you have received this email in error, please notify the sender and delete this 
email which must not be copied, distributed or disclosed to any other person. 
 
Unless stated otherwise, the contents of this email are personal to the writer and do not represent 
the official view of Ordnance Survey. Nor can any contract be formed on Ordnance Survey's 
behalf via email. We reserve the right to monitor emails and attachments without prior notice. 
 
Thank you for your cooperation. 
 
Ordnance Survey Limited (Company Registration number 09121572) 
Registered Office: Explorer House 
Adanac Drive 
Southampton SO16 0AS 
Tel: 03456 050505 
http://www.os.uk 
